# Supplementary material for: Selenium Dihalides Click Chemistry: Highly Efficient Stereoselective Addition to Alkynes and Evaluation of Glutathione Peroxidase-Like Activity of Bis(E-2-halovinyl) Selenides
Source: Molecules. 2022 Feb 3;27(3):1050. doi: 10.3390/molecules27031050 (PMC8838769; doi:10.3390/molecules27031050)
Supplement: Supplementary file 1 [file molecules-27-01050-s001.zip]

Archive with 1 entries (1 files):
- molecules-1560421-supplementary.pdf
